# Supplementary material for: Clinical significance of intratumoral HER2 heterogeneity on trastuzumab efficacy using endoscopic biopsy specimens in patients with advanced HER2 positive gastric cancer
Source: Gastric Cancer. 2018 Oct 17;22(3):518–25. doi: 10.1007/s10120-018-0887-x (PMC6476840; doi:10.1007/s10120-018-0887-x)
Supplement: Supplementary file 3 — Supplementary material 3 (XLSX 12 KB) [file 10120_2018_887_MOESM3_ESM.xlsx]

## Sheet: Sheet1
ESM 3 Patients' characteristics in this study
Characteristics		N=87 (%)
Age	Median [range]	67 [22, 86]
Sex
Male		57 (65.5)
Female		30 (34.5)
ECOG PS
0		59 (67.8)
1		28 (32.2)
Primary tumor site
EGJ		25 (28.7)
Stomach		62 (71.3)
Histological type
Differentiated type		55 (63.2)
Undifferentiated type		32 (36.8)
Visceral metastasis
yes		46 (52.9)
no		41 (47.1)
Previous gastrectomy
yes		28 (32.2)
no		59 (67.8)
Platinum-based
yes		80 (92.0)
no		7 (8.0)
Conversion surgery
yes		9 (10.3)
no		78 (89.7)
Second line chemotherapy
yes		65 (74.7)
no		22 (25.3)
Beyond HER2 targeted therapy
yes		14 (16.1)
no		73 (83.9)
HER2 status
IHC3+		78 (89.7)
IHC2+/FISH posiive		9 (10.3)
HER2 heterogeneity
yes		53 (60.9)
no		34 (39.1)
CEA
≧5.0 ng/ml		54 (62.1)
< 5.0 ng/ml		33 (37.9)
CA 19-9
≧37.0 U/ml		50 (57.5)
< 37.0 U/ml		37 (42.5)
Abbreviations: EGJ; esophagogastric junction,
ECOG PS; Eastern Cooperative Oncology Group
Performance Status, IHC; immunohistchemical staining.
FISH; fluorescence in-situ hybridisation
