# Supplementary material for: Clinical significance of intratumoral HER2 heterogeneity on trastuzumab efficacy using endoscopic biopsy specimens in patients with advanced HER2 positive gastric cancer
Source: Gastric Cancer. 2018 Oct 17;22(3):518–25. doi: 10.1007/s10120-018-0887-x (PMC6476840; doi:10.1007/s10120-018-0887-x)
Supplement: Supplementary file 4 — Supplementary material 4 (XLSX 15 KB) [file 10120_2018_887_MOESM4_ESM.xlsx]

## Sheet: Sheet1
ESM 4 Survival by univariate analysis
Characteristics (n)		mPFS (95%CI)	HR (95%CI)	p value	mOS (95%CI)	HR (95%CI)	p value
Median age (years)				0.731			0.935
≥67 (44)		7.1 (5.3-12.2)	1 (Reference)		17.8 (12.1-21.7)	1 (Reference)
<67 (43)		7.6 (5.7-10.6)	0.92 (0.58-1.46)		17.7 (13.9-23.8)	0.98 (0.60-1.59)
Sex				0.481			0.92
Male (57)		7.7 (5.6-10.7)	1 (Reference)		18.7 (14.4-23.1)	1 (Reference)
Female (30)		7.1 (5.3-11)	0.84 (0.51-1.37)		17.3 (12.1-27.6)	0.97 (0.58-1.63)
ECOG PS				0.764			0.145
0 (59)		7.7 (5.7-9)	1 (Reference)		18.7 (15.4-23.8)	1 (Reference)
1 (28)		7.4 (5-12.6)	1.08 (0.67-1.73)		15.5 (11.2-23.1)	1.45 (0.88-2.39)
Primary tumor site				0.633			0.374
EGJ (25)		7.6 (5.5-12.7)	1 (Reference)		24.1 (11.2-33.4)	1 (Reference)
Stomach (62)		7.7 (5.6-10.6)	0.89 (0.54-1.45)		17.7 (14-20.5)	1.28 (0.74-2.22)
Histological type				0.955			0.116
Differentiated type (55)		6.3 (5.5-10.8)	1 (Reference)		20.2 (16.5-25.6)	1 (Reference)
Undifferentiated type (32)		8.2 (5.9-10.6)	1.01 (0.63-1.63)		14.9 (12.1-20.5)	1.49 (0.91-2.45)
Visceral metastasis				0.23			0.205
yes (46)		7.1 (5.5-9)	1 (Reference)		16.5 (11.4-21.7)	1 (Reference)
no (41)		8.5 (5.9-11.8)	0.75 (0.47-1.20)		20.5 (14.4-24.1)	0.73 (0.45-1.19)
Previous gastrectomy				0.166			0.436
yes (28)		10.9 (6.1-16.5)	1 (Reference)		20.6 (14.4-31)	1 (Reference)
no (59)		6.3 (5.4-8.2)	1.41 (0.87-2.28)		17.6 (13.6-20.9)	1.23 (0.73-2.05)
Platinum-based				<0.001			0.001
yes (80)		8.2 (6.3-10.8)	1 (Reference)		19.5 (15.4-23.8)	1 (Reference)
no (7)		3.9 (2.1-5.3)	5.57 (2.37-13.09)		9.7 (4.9-17.6)	3.81 (1.68-8.61)
HER2 status				0.258			0.806
IHC 3+ (78)		7.6 (5.9-10.6)	1 (Reference)		18.7 (14.4-21.7)	1 (Reference)
IHC 2+/FISH positive (9)		6.3 (2.2-NA)	1.64 (0.70-3.84)		13.6 (4.9-NA)	1.11 (0.48-2.58)
HER2 heterogeneity				0.003			<0.001
yes (53)		6.1 (5.3-8.2)	1 (Reference)		14.4 (11.4-17.8)	1 (Reference)
no (34)		10.8 (6.9-19.4)	0.47 (0.29-0.77)		29.3 (20.5-NA)	0.35 (0.20-0.61)
CEA				0.786			0.836
≧5.0 ng/ml (54)		6.9 (5.5-9)	1 (Reference)		17.7 (13.9-21.7)	1 (Reference)
< 5.0 ng/ml (33)		8.6 (5.7-12.2)	0.94 (0.58-1.50)		19.5 (13.6-23.8)	0.95 (0.58-1.56)
CA 19-9				0.422			0.424
≧37.0 U/ml (50)		7.6 (5.9-9.0)	1 (Reference)		17.8 (13.6-25.6)	1 (Reference)
< 37.0 U/ml (37)		7.2 (5-12.2)	0.83 (0.52-1.32)		17.7 (14.1-22.5)	1.22 (0.75-1.98)
Abbreviations: GEJ; gastroesophageal junction cancer, ECOG PS; Eastern Cooperative Oncology Group
Performance Status, HR; Hazard ratio, 95%CI; 95% confidential interval, mPFS; median progression-free survival,
mOS; median overall survival, NA; not applicable, NR; not reached, CEA; carcinoembryonic antigen, CA 19-9;
carbohydrate antigen 19-9

## Sheet: Sheet4
2
1
2
1
2
1
2
2
2
1
2
2
2
2
1
2
2
2
2
2
1
1
2
